# Supplementary material for: Postnatal Gut Immunity and Microbiota Development Is Minimally Affected by Prenatal Inflammation in Preterm Pigs
Source: Front Immunol. 2020 Mar 19;11:420. doi: 10.3389/fimmu.2020.00420 (PMC7098537; doi:10.3389/fimmu.2020.00420)
Supplement: Supplementary file 1 [file Data_Sheet_1.xlsx]

## Sheet: Legends
Supplementary Table Legends
Table S1: Intra-amniotic response to prenatal LPS exposure (Data are presented as means ± SEMs, *P<0.05, **P<0.01, ***P<0.001, #P<0.1.).
Table S2: Neonatal gut response to prenatal LPS exposure (Data are presented as means ± SEMs, *P<0.05, **P<0.01, ***P<0.001, #P<0.1.).
Table S3: Differentially expressed genes between LPS-D1 and CON-D1 groups.
Table S4: Gene ontology enrichment analysis of DEGs between LPS-D1 vs. CON-D1 groups.

## Sheet: S1
	CON	LPS	Significance
Leukocytes (cells/mL)	33.25 ± 11.12	1011.75 ± 437.15	***
IL8 (pg/mL)	262.04 ± 95.56	3285.48 ± 630.86	***
IL6 (pg/mL)	108.31 ± 12.3	774.06 ± 111.38	***
TNF (pg/mL)	29.09 ± 3.94	609.24 ± 145.37	***
IL10 (pg/mL)	5.31 ± 4.51	120.5 ± 67.45	**
IL1b (pg/mL)	70.79 ± 10.28	481.7 ± 185.99	*

## Sheet: S2
	Day 1			Day 5
	CON	LPS	Significance	CON	LPS	Significance
Endotoxin level (EU/mg)	2.53 ± 1.41	6.26 ± 1.47	**	7.11 ± 1.29	7.41 ± 1.41	ns
Villus height (µm)	463.6 ± 20.52	409.33 ± 20.89	#	681 ± 33.84	672 ± 46.1	ns
Crypt depth (µm)	81.8 ± 3.6	84.9 ± 4.22	ns	93.3 ± 3.82	95.5 ± 4.1	ns
Lactase (U/g)	16.7 ± 1.75	20.12 ± 3.83	ns	15.05 ± 2.63	16.7 ± 2.59	ns
Maltase (U/g)	1.73 ± 0.31	1.95 ± 0.27	ns	1.53 ± 0.23	2.08 ± 0.3	ns
Sucrase (U/g)	0.21 ± 0.07	0.12 ± 0.08	#	0.57 ± 0.07	0.55 ± 0.08	ns
CD3+ cells (cells/mm2)	136.22 ± 32.22	175.62 ± 24.14	ns	91.69 ± 15.95	100.56 ± 17.5	ns
Foxp3+ cells (cells/mm2)	4.4 ± 0.81	6.45 ± 0.78	#	3.73 ± 0.81	3.2 ± 0.42	ns
Goblet cell density (%)	2.02 ± 0.33	1.54 ± 0.16	ns	0.85 ± 0.25	0.73 ± 0.11	ns
MPO+ cells (cells/100 µm villi)	2.09 ± 0.18	2.89 ± 0.24	*	2.24 ± 0.34	2.85 ± 0.47	ns

## Sheet: S3
ENSID	GeneName	GeneDescription	baseMean	log2FoldChange	lfcSE	stat	pvalue	padj
ENSSSCG00000006350	-	Fc fragment of IgG, low affinity IIb, receptor (CD32)	18.0735	2.98118	0.455532	6.54439	5.97391e-11	4.79137e-07
ENSSSCG00000024518	-	sialic acid binding Ig like lectin 14	18.3697	2.56625	0.443169	5.79068	7.01008e-09	2.81122e-05
ENSSSCG00000024914	-	complement factor B	6584.02	1.10126	0.196035	5.61765	1.93572e-08	4.43584e-05
ENSSSCG00000033906	-	-	1182.91	2.88364	0.517187	5.57563	2.46642e-08	4.94548e-05
ENSSSCG00000037620	-	lithostathine-like	4270.17	5.17731	0.963175	5.37525	7.64756e-08	0.000102229
ENSSSCG00000036096	-	-	216.838	1.99175	0.379964	5.24195	1.58892e-07	0.000169919
ENSSSCG00000033457	-	C-C motif chemokine 23	11.7922	2.58328	0.504131	5.12423	2.98751e-07	0.000281898
ENSSSCG00000025271	-	paired immunoglobulin-like type 2 receptor beta	52.3277	1.93187	0.379567	5.08966	3.58711e-07	0.000317617
ENSSSCG00000020967	-	CMRF35-like molecule 6	60.9241	1.58284	0.327011	4.84032	1.29628e-06	0.000700944
ENSSSCG00000037426	-	leukocyte immunoglobulin-like receptor subfamily A member 6	56.9081	1.43699	0.305657	4.70132	2.58488e-06	0.00117702
ENSSSCG00000033183	-	mast cell expressed membrane protein 1	11.7449	4.09372	0.873494	4.6866	2.77785e-06	0.00120431
ENSSSCG00000007644	-	paired immunoglobulin-like type 2 receptor beta	7.6274	2.7877	0.605489	4.60405	4.14346e-06	0.00154917
ENSSSCG00000040016	-	EGF-like module containing, mucin-like, hormone receptor-like sequence 4	42.9393	1.53771	0.334911	4.59141	4.4027e-06	0.00156942
ENSSSCG00000036618	-	Fc fragment of IgG receptor IIIa	291.271	1.27962	0.28426	4.50157	6.74518e-06	0.00208076
ENSSSCG00000011851	-	mucin 20, cell surface associated	158.61	1.22969	0.276482	4.44762	8.68267e-06	0.00253234
ENSSSCG00000028674	-	-	264.905	6.41823	1.47133	4.36221	1.28758e-05	0.00347739
ENSSSCG00000030821	-	Fc fragment of IgA and IgM receptor	26.0236	6.31882	1.45035	4.35675	1.32006e-05	0.00347739
ENSSSCG00000006409	-	mucosal pentraxin	777.285	2.72035	0.628091	4.33114	1.48338e-05	0.00377698
ENSSSCG00000036379	-	-	376.523	-1.29239	0.314264	-4.11245	3.91481e-05	0.00815552
ENSSSCG00000035053	-	peptidase inhibitor 3	439.839	2.27658	0.56105	4.05771	4.95558e-05	0.00981389
ENSSSCG00000026653	-	paired immunoglobin like type 2 receptor alpha	18.6854	1.91845	0.476037	4.03005	5.57654e-05	0.0104015
ENSSSCG00000036224	-	-	58.3222	3.60882	0.911843	3.95772	7.56698e-05	0.012777
ENSSSCG00000034555	-	killer cell lectin-like receptor subfamily B member 1B allele B	54.3203	1.08781	0.279633	3.89013	0.000100189	0.0156033
ENSSSCG00000003236	-	sialic acid binding Ig like lectin 5	40.3716	1.6505	0.426862	3.86658	0.000110371	0.0165464
ENSSSCG00000038606	-	uncharacterized LOC102160380	136.043	3.19788	0.829619	3.85464	0.000115899	0.017078
ENSSSCG00000012427	-	60S ribosomal protein L9 pseudogene	23.91	3.674	0.966795	3.80019	0.000144587	0.0196553
ENSSSCG00000001229	-	patr class I histocompatibility antigen, A-126 alpha chain-like	12547.5	1.39568	0.368778	3.78462	0.000153946	0.0200768
ENSSSCG00000003226	-	myeloid cell surface antigen CD33-like	124.73	1.19183	0.318441	3.7427	0.000182051	0.0212925
ENSSSCG00000040032	-	-	13.9287	-2.14891	0.585615	-3.66949	0.000243036	0.0254806
ENSSSCG00000036445	-	C-X-C motif chemokine ligand 13	207.306	2.60703	0.714727	3.64759	0.000264711	0.0272194
ENSSSCG00000014565	-	interferon-induced transmembrane protein 1	1207.75	1.23075	0.338569	3.63515	0.000277815	0.0276797
ENSSSCG00000032108	-	SH2 domain containing 1B	16.9388	1.53202	0.42417	3.61181	0.000304064	0.0287481
ENSSSCG00000040490	-	-	22.1737	-1.10436	0.308164	-3.58367	0.000338797	0.0305317
ENSSSCG00000037466	-	sialic acid-binding Ig-like lectin 5	63.3247	1.14519	0.322107	3.55531	0.000377529	0.0328706
ENSSSCG00000039407	-	-	78.2831	1.15642	0.325934	3.54802	0.000388133	0.0331182
ENSSSCG00000033909	-	GTPase, IMAP family member 1	442.14	1.15824	0.326447	3.54802	0.000388144	0.0331182
ENSSSCG00000037541	-	CD300 molecule like family member f	42.708	1.0234	0.290295	3.5254	0.00042285	0.0346068
ENSSSCG00000031177	-	regenerating islet-derived 3 gamma	2785.45	3.42366	0.975786	3.50862	0.000450434	0.036492
ENSSSCG00000034211	-	Spi-B transcription factor	785.47	1.07015	0.30552	3.50272	0.000460528	0.0369366
ENSSSCG00000035415	-	-	60.3986	1.15227	0.32971	3.4948	0.000474419	0.0373047
ENSSSCG00000036214	-	-	11.6101	1.68011	0.481372	3.49026	0.000482546	0.0377586
ENSSSCG00000012835	-	mucin 6, oligomeric mucus/gel-forming	5.81532	-1.39037	0.399724	-3.47833	0.000504552	0.0390991
ENSSSCG00000003275	-	-	3.38367	2.13361	0.622456	3.42773	0.000608644	0.0447856
ENSSSCG00000035736	-	C-C motif chemokine ligand 24	108.189	1.24343	0.367368	3.38471	0.000712533	0.0491406
ENSSSCG00000031761	-	-	14.3254	-1.15116	0.34018	-3.38397	0.00071446	0.0491406
ENSSSCG00000029791	-	-	7.97895	-1.39192	0.41144	-3.38305	0.000716844	0.0491406
ENSSSCG00000040654	-	-	2.56946	-2.02585	0.60086	-3.37158	0.000747372	0.0498486
ENSSSCG00000009469	ACOD1	aconitate decarboxylase 1	8.2931	3.99572	1.00647	3.97004	7.18615e-05	0.0123949
ENSSSCG00000032282	ACP5	acid phosphatase 5, tartrate resistant	366.446	1.01907	0.259297	3.93013	8.4901e-05	0.0137565
ENSSSCG00000035218	ADA2	adenosine deaminase 2	67.6928	1.41958	0.307505	4.61643	3.90388e-06	0.00152737
ENSSSCG00000013556	ADGRE1	adhesion G protein-coupled receptor E1	7.39131	3.14576	0.794276	3.96053	7.47832e-05	0.0127617
ENSSSCG00000029756	ADGRG2	adhesion G protein-coupled receptor G2	20.0728	-1.74184	0.473748	-3.67673	0.000236242	0.0253056
ENSSSCG00000002814	ADGRG3	adhesion G protein-coupled receptor G3	19.0113	2.49809	0.492636	5.07087	3.96007e-07	0.000317617
ENSSSCG00000006788	ADORA3	transmembrane and immunoglobulin domain containing 3	59.174	1.03246	0.269459	3.8316	0.000127311	0.0182339
ENSSSCG00000008937	AMBN	ameloblastin	13.8971	1.73724	0.515716	3.3686	0.000755521	0.0498737
ENSSSCG00000000212	AQP6	aquaporin 6	2.39756	3.02711	0.805659	3.75731	0.000171751	0.0211928
ENSSSCG00000012790	ARHGAP4	Rho GTPase activating protein 4	190.371	1.55212	0.384917	4.03234	5.52238e-05	0.0104015
ENSSSCG00000022361	BANK1	B cell scaffold protein with ankyrin repeats 1	34.3624	1.57884	0.386012	4.09014	4.31116e-05	0.00875385
ENSSSCG00000026742	BTK	Bruton tyrosine kinase	76.665	1.69985	0.425594	3.99406	6.4951e-05	0.0114492
ENSSSCG00000003524	C1QA	complement C1q A chain	1477.62	1.12065	0.262089	4.27584	1.9042e-05	0.004559
ENSSSCG00000033512	C1QB	complement C1q B chain	1605.4	1.05121	0.278883	3.76935	0.000163671	0.0206727
ENSSSCG00000038706	C1QC	complement C1q C chain	1514.12	1.16834	0.239753	4.87309	1.09867e-06	0.000652735
ENSSSCG00000033913	C1RL	complement C1r subcomponent like	192.874	1.04677	0.246589	4.24497	2.18622e-05	0.00493931
ENSSSCG00000001422	C2	complement C2	438.222	2.69163	0.503794	5.34272	9.156e-08	0.000112978
ENSSSCG00000013551	C3	complement C3	68489.1	1.05511	0.194774	5.41708	6.05799e-08	8.8342e-05
ENSSSCG00000001427	C4A	complement C4A (Rodgers blood group)	4879.51	1.48771	0.312761	4.7567	1.96783e-06	0.000986437
ENSSSCG00000005512	C5	complement C5	1480.35	1.36402	0.299278	4.5577	5.17178e-06	0.00172835
ENSSSCG00000029371	C5AR1	complement C5a receptor 1	35.8674	1.19888	0.312557	3.83571	0.000125202	0.0180934
ENSSSCG00000023852	CCL17	C-C motif chemokine ligand 17	5.26658	3.78813	0.888526	4.26339	2.01347e-05	0.00468088
ENSSSCG00000010966	CCL19	C-C motif chemokine ligand 19	746.527	3.37199	0.861854	3.91248	9.13521e-05	0.0146538
ENSSSCG00000016254	CCL20	C-C motif chemokine ligand 20	75.7859	3.14107	0.852013	3.68664	0.000227233	0.0247892
ENSSSCG00000017705	CCL5	C-C motif chemokine ligand 5	266.861	1.29404	0.347205	3.72702	0.000193761	0.0216021
ENSSSCG00000024311	CCR2	C-C motif chemokine receptor 2	61.0489	1.12888	0.31309	3.6056	0.000311436	0.0290451
ENSSSCG00000014369	CD14	CD14 molecule	108.151	1.71957	0.394725	4.35637	1.32237e-05	0.00347739
ENSSSCG00000006450	CD1E	CD1e molecule	25.8988	1.79603	0.390766	4.59618	4.30304e-06	0.00156875
ENSSSCG00000013579	CD209	CD209 molecule	30.5167	1.91662	0.386482	4.95915	7.08026e-07	0.000540831
ENSSSCG00000017236	CD300C	CD300c molecule	60.3097	1.65421	0.379185	4.36255	1.28555e-05	0.00347739
ENSSSCG00000033849	CD37	CD37 molecule	126.521	1.85024	0.487851	3.79265	0.000149051	0.0199138
ENSSSCG00000040140	CD3E	CD3e molecule	158.891	1.40546	0.416509	3.37438	0.000739821	0.0498486
ENSSSCG00000000687	CD4	CD4 molecule	40.5928	1.35169	0.382794	3.53111	0.000413816	0.034573
ENSSSCG00000006379	CD48	CD48 molecule	125.91	1.3519	0.331657	4.0762	4.57774e-05	0.00917894
ENSSSCG00000005311	CD72	CD72 molecule	54.2701	2.46337	0.499889	4.92783	8.31464e-07	0.00055573
ENSSSCG00000033262	CD74	CD74 molecule	9712.87	1.24564	0.34335	3.6279	0.000285735	0.0277786
ENSSSCG00000032367	CEBPD	CCAAT enhancer binding protein delta	2051.76	1.05106	0.282027	3.72681	0.000193922	0.0216021
ENSSSCG00000027849	CNR2	cannabinoid receptor 2	16.0685	2.56903	0.70775	3.62986	0.000283576	0.0277786
ENSSSCG00000038055	CORO1A	coronin 1A	775.505	1.57231	0.419688	3.74638	0.000179401	0.0212925
ENSSSCG00000014441	CSF1R	colony stimulating factor 1 receptor	640.569	1.23241	0.290132	4.24774	2.15937e-05	0.00493931
ENSSSCG00000025795	CSF3R	colony stimulating factor 3 receptor	44.7012	2.88213	0.507692	5.67694	1.37127e-08	4.32376e-05
ENSSSCG00000024024	CX3CR1	C-X3-C motif chemokine receptor 1	25.8392	1.64255	0.411102	3.99549	6.45607e-05	0.0114492
ENSSSCG00000008959	CXCL2	chemokine (C-X-C motif) ligand 2	97.8457	2.15869	0.610298	3.53711	0.000404535	0.0341534
ENSSSCG00000028896	DIO1	iodothyronine deiodinase 1	125.031	1.51809	0.42383	3.58183	0.000341193	0.0305759
ENSSSCG00000002981	DMBT1	deleted in malignant brain tumors 1	11154	3.90188	0.501516	7.78017	7.24268e-15	1.1618e-10
ENSSSCG00000032019	DNASE1L3	deoxyribonuclease 1 like 3	344.049	1.00505	0.291996	3.442	0.00057742	0.0427435
ENSSSCG00000017008	DOCK2	dedicator of cytokinesis 2	171.148	1.21246	0.352199	3.44256	0.000576238	0.0427435
ENSSSCG00000031653	DOK3	docking protein 3	43.327	1.31864	0.36258	3.63683	0.000276009	0.0276797
ENSSSCG00000021866	EDDM3B	epididymal protein 3B	23.3766	2.02707	0.413908	4.89739	9.71161e-07	0.000599169
ENSSSCG00000017750	EVI2B	ecotropic viral integration site 2B	78.1091	1.11595	0.330895	3.37253	0.000744804	0.0498486
ENSSSCG00000017037	FABP6	fatty acid binding protein 6	652.671	4.25257	0.969204	4.38769	1.14559e-05	0.0032815
ENSSSCG00000033703	FAM111A	family with sequence similarity 111 member A	354.701	1.36464	0.401495	3.39891	0.000676555	0.0482338
ENSSSCG00000040377	FCER2	Fc fragment of IgE receptor II	29.368	3.79753	1.07641	3.52795	0.000418787	0.0346068
ENSSSCG00000006457	FCRL3	Fc receptor-like protein 3	35.8505	3.35716	0.781567	4.29542	1.74363e-05	0.00425243
ENSSSCG00000001572	FGD2	FYVE, RhoGEF and PH domain containing 2	216.011	1.06865	0.236646	4.51583	6.30707e-06	0.00202343
ENSSSCG00000022236	FOLR1	folate receptor 3 (gamma)	1285.71	1.33295	0.240941	5.53225	3.16144e-08	5.63474e-05
ENSSSCG00000027826	GIMAP4	GTPase, IMAP family member 4	521.655	1.27288	0.310241	4.10286	4.08077e-05	0.00839227
ENSSSCG00000016452	GIMAP8	GTPase, IMAP family member 8	146.506	1.03611	0.301053	3.44163	0.000578227	0.0427435
ENSSSCG00000040981	GMFG	glia maturation factor gamma	106.659	1.86095	0.384645	4.83809	1.31091e-06	0.000700944
ENSSSCG00000007861	GP2	glycoprotein 2	114.415	7.51379	1.99726	3.76205	0.000168524	0.0209558
ENSSSCG00000012229	GP91-PHOX	NADPH oxidase heavy chain subunit	37.687	1.45013	0.413648	3.50572	0.000455377	0.036707
ENSSSCG00000036844	GPR171	G protein-coupled receptor 171	81.4281	1.03056	0.284552	3.62169	0.00029268	0.0281319
ENSSSCG00000037137	GPR31	G protein-coupled receptor 31	68.4071	1.09992	0.323479	3.40028	0.000673165	0.0482064
ENSSSCG00000000291	GPR84	G protein-coupled receptor 84	15.3375	2.243	0.63593	3.52711	0.000420123	0.0346068
ENSSSCG00000001439	GPSM3	G protein signaling modulator 3	112.494	1.34468	0.354798	3.78998	0.000150658	0.0199138
ENSSSCG00000002279	GPX2	glutathione peroxidase 2	476.162	2.37593	0.565651	4.20034	2.66516e-05	0.00577727
ENSSSCG00000000892	HAL	histidine ammonia-lyase	18.6827	2.80198	0.74665	3.75273	0.000174919	0.0212567
ENSSSCG00000007007	IDO1	indoleamine 2,3-dioxygenase 1	11.3845	2.78401	0.696645	3.99631	6.43378e-05	0.0114492
ENSSSCG00000015085	IL10RA	interleukin 10 receptor subunit alpha	226.183	1.11722	0.271003	4.12254	3.74721e-05	0.00790907
ENSSSCG00000008090	IL1A	interleukin 1 alpha	11.641	1.71819	0.505834	3.39675	0.000681905	0.0484002
ENSSSCG00000028331	IL1R2	interleukin 1 receptor type 2	17.6291	2.42691	0.508016	4.77723	1.77729e-06	0.000919662
ENSSSCG00000024867	ISG20	Sus scrofa interferon stimulated exonuclease gene 20 (ISG20), mRNA.	210.363	1.54454	0.404168	3.82153	0.000132626	0.0186618
ENSSSCG00000025133	ITGB2	integrin subunit beta 2	396.61	1.30972	0.309943	4.22567	2.38227e-05	0.00525852
ENSSSCG00000000257	ITGB7	integrin subunit beta 7	268.613	1.28623	0.335308	3.83598	0.000125064	0.0180934
ENSSSCG00000011453	ITIH4	inter-alpha-trypsin inhibitor heavy chain family member 4	1521.69	1.67842	0.375117	4.47439	7.66306e-06	0.00229265
ENSSSCG00000034284	LAIR1	leukocyte-associated immunoglobulin-like receptor 1	96.7283	1.3195	0.272649	4.83956	1.30128e-06	0.000700944
ENSSSCG00000026097	LAMP3	lysosomal associated membrane protein 3	20.1227	2.20079	0.650362	3.38395	0.000714523	0.0491406
ENSSSCG00000025034	LAPTM5	lysosomal protein transmembrane 5	894.013	1.27021	0.275918	4.60359	4.15276e-06	0.00154917
ENSSSCG00000028758	LBP	lipopolysaccharide binding protein	540.321	2.82551	0.469278	6.02097	1.73379e-09	9.27059e-06
ENSSSCG00000009412	LCP1	lymphocyte cytosolic protein 1	788.236	1.32973	0.367791	3.61544	0.000299837	0.0286291
ENSSSCG00000006375	LY9	lymphocyte antigen 9	49.3382	1.45266	0.380828	3.81448	0.000136472	0.019036
ENSSSCG00000000492	LYZ	lysozyme	3467.11	2.2717	0.583653	3.89221	9.93351e-05	0.0156033
ENSSSCG00000027387	MS4A12	membrane spanning 4-domains A12	2491.49	1.1618	0.248428	4.67659	2.91679e-06	0.00123127
ENSSSCG00000030879	MS4A8	membrane-spanning 4-domains subfamily A member 8-like	73.4208	1.17083	0.329418	3.55423	0.000379094	0.0328706
ENSSSCG00000013604	MYO1F	myosin IF	202.101	1.16124	0.25741	4.51126	6.44434e-06	0.00202693
ENSSSCG00000016742	MYO1G	myosin IG	191.142	1.4946	0.400148	3.73512	0.000187629	0.021362
ENSSSCG00000007722	NCF1	neutrophil cytosolic factor 1	73.6552	1.77214	0.376044	4.71257	2.44607e-06	0.00115404
ENSSSCG00000015559	NCF2	neutrophil cytosolic factor 2	70.4693	1.34522	0.309136	4.35155	1.35181e-05	0.00349747
ENSSSCG00000000137	NCF4	neutrophil cytosolic factor 4	162.448	1.05418	0.282172	3.73596	0.000187001	0.021362
ENSSSCG00000000295	NCKAP1L	NCK associated protein 1 like	213.533	1.34942	0.357971	3.76964	0.000163486	0.0206727
ENSSSCG00000009380	NEK5	NIMA related kinase 5	6.83267	-1.36703	0.376716	-3.62881	0.00028473	0.0277786
ENSSSCG00000037425	NFAM1	NFAT activating protein with ITAM motif 1	33.7862	1.6875	0.39293	4.29466	1.74964e-05	0.00425243
ENSSSCG00000000289	NFE2	nuclear factor, erythroid 2	2.54086	3.82287	0.949964	4.02423	5.71624e-05	0.0105396
ENSSSCG00000009444	OLFM4	olfactomedin 4	29951.2	1.89244	0.363133	5.21141	1.8741e-07	0.00018789
ENSSSCG00000032561	PDCD1LG2	programmed cell death 1 ligand 2	33.3287	1.50264	0.401651	3.74115	0.000183178	0.0212925
ENSSSCG00000015657	PIGR	polymeric immunoglobulin receptor	202.563	2.23425	0.453131	4.93069	8.19395e-07	0.00055573
ENSSSCG00000031106	PLA2G2D	phospholipase A2 group IID	72.3294	3.99487	0.807387	4.9479	7.50198e-07	0.000546997
ENSSSCG00000009240	PLAC8	placenta specific 8	101.506	1.65882	0.41694	3.97856	6.93328e-05	0.0120888
ENSSSCG00000004779	PLCB2	phospholipase C beta 2	114.679	1.23736	0.308927	4.00535	6.19264e-05	0.0112882
ENSSSCG00000015016	POU2AF1	POU class 2 associating factor 1	27.2261	3.46504	1.02789	3.37101	0.000748926	0.0498486
ENSSSCG00000001867	PSTPIP1	proline-serine-threonine phosphatase interacting protein 1	37.9527	1.22275	0.349283	3.50075	0.000463959	0.0370267
ENSSSCG00000013575	RETN	resistin	11.2994	3.18432	0.836776	3.80547	0.000141536	0.0194581
ENSSSCG00000033344	RF01973	-	873.546	2.0005	0.379804	5.26718	1.38532e-07	0.000158728
ENSSSCG00000032857	S100A12	S100 calcium binding protein A12	12.7185	4.97352	1.26422	3.93406	8.35227e-05	0.0136713
ENSSSCG00000006287	SELL	selectin L	98.4761	1.84813	0.432787	4.2703	1.95208e-05	0.0046049
ENSSSCG00000006495	SEMA4A	semaphorin 4A	165.824	1.36199	0.324944	4.19147	2.77153e-05	0.00592775
ENSSSCG00000004889	SERPINB10	serpin family B member 10	7.41036	2.15878	0.532701	4.05252	5.06696e-05	0.00991208
ENSSSCG00000010334	SFTPD	surfactant protein D	810.192	1.94583	0.353231	5.50867	3.61561e-08	5.79981e-05
ENSSSCG00000007185	SIRPB2	signal regulatory protein beta 2	11.1828	1.35041	0.37874	3.56554	0.000363114	0.0321807
ENSSSCG00000030767	SLA-5	MHC class I antigen 5	90.9444	1.47585	0.373428	3.95217	7.74441e-05	0.0129404
ENSSSCG00000001469	SLA-DMB	MHC class II, DM beta	326.446	1.16518	0.237291	4.91035	9.09145e-07	0.000583344
ENSSSCG00000001472	SLA-DOA	major histocompatibility complex, class II, DO alpha	80.5188	1.36821	0.288936	4.73532	2.18705e-06	0.00106311
ENSSSCG00000006398	SLAMF8	SLAM family member 8	29.6212	1.1597	0.318409	3.64218	0.000270344	0.0276216
ENSSSCG00000024166	SLC2A6	solute carrier family 2 member 6	94.9025	1.5409	0.426724	3.611	0.000305017	0.0287481
ENSSSCG00000039573	SLPI	secretory leukocyte peptidase inhibitor	5913.39	1.12387	0.300233	3.74334	0.00018159	0.0212925
ENSSSCG00000003582	SMPDL3B	sphingomyelin phosphodiesterase acid like 3B	3664.29	2.26468	0.400926	5.64864	1.61727e-08	4.32376e-05
ENSSSCG00000033675	SPAI-2	Sus scrofa elafin family member (WAP-3), mRNA.	5205.03	2.8426	0.614909	4.62279	3.78606e-06	0.00152737
ENSSSCG00000013237	SPI1	Spi-1 proto-oncogene	294.738	1.23172	0.312863	3.93691	8.25368e-05	0.0136492
ENSSSCG00000023374	SRGN	serglycin	529.563	1.10557	0.292626	3.77811	0.000158024	0.0203746
ENSSSCG00000018359	ssc-mir-421	ssc-mir-421	4.06074	-1.80934	0.509374	-3.55208	0.000382194	0.0329612
ENSSSCG00000003584	THEMIS2	thymocyte selection associated family member 2	119.958	1.08752	0.315376	3.44832	0.000564095	0.0424819
ENSSSCG00000017062	TIMD4	T cell immunoglobulin and mucin domain containing 4	40.0608	1.43685	0.40644	3.53521	0.000407455	0.0342198
ENSSSCG00000009002	TLR2	toll like receptor 2	154.392	1.29658	0.33891	3.82573	0.000130386	0.0185091
ENSSSCG00000006634	TNFAIP8L2	TNF alpha induced protein 8 like 2	69.4075	1.18306	0.327737	3.60978	0.000306461	0.0287481
ENSSSCG00000002919	TYROBP	TYRO protein tyrosine kinase binding protein	211.87	1.45776	0.318712	4.5739	4.78718e-06	0.00166937
ENSSSCG00000014833	UCP2	uncoupling protein 2	320.67	1.28978	0.359468	3.58802	0.000333198	0.0302068
ENSSSCG00000013553	VAV1	vav guanine nucleotide exchange factor 1	145.851	1.19757	0.34768	3.44445	0.00057222	0.0427435
ENSSSCG00000004179	VNN2	vanin 2	21.3786	2.48655	0.490036	5.07421	3.89101e-07	0.000317617
ENSSSCG00000036747	WAS	Wiskott-Aldrich syndrome	191.913	1.14236	0.337315	3.38663	0.000707557	0.0491406

## Sheet: S4
Category	Term	Count	%	Fold Enrichment	PValue	Benjamini	Genes
GOTERM_BP_DIRECT	GO:0006955~immune response	14	11.1111	9.34649	2.25317e-09	8.49445e-07	SLA-DOA, SLA-DMB, CXCL2, CCL19, SLA-5, CCL5, VAV1, CD74, CCL17, CCL20, CCR2, SLPI, CD4, IL1A
GOTERM_BP_DIRECT	GO:0030593~neutrophil chemotaxis	8	6.34921	26.4372	1.55241e-08	1.95086e-06	C5AR1, CCL20, CSF3R, CCL19, ITGB2, CCL5, VAV1, CCL17
GOTERM_BP_DIRECT	GO:0006954~inflammatory response	13	10.3175	9.1894	1.27339e-08	2.40033e-06	C5AR1, C3, CXCL2, C5, TLR2, CCL19, GP91-PHOX, CCL5, CCL17, S100A12, CCL20, CCR2, CD14
GOTERM_BP_DIRECT	GO:0045087~innate immune response	10	7.93651	7.86822	4.26953e-06	0.000402323	C1QA, C3, SFTPD, TLR2, SLPI, LBP, GP91-PHOX, CD14, S100A12, ISG20
GOTERM_BP_DIRECT	GO:0060326~cell chemotaxis	6	4.7619	14.9645	4.4925e-05	0.00338169	C5AR1, CCL20, CXCL2, CCL19, CCL5, CCL17
GOTERM_BP_DIRECT	GO:0070098~chemokine-mediated signaling pathway	5	3.96825	17.863	0.00015929	0.00995962	CCL20, CXCL2, CCL19, CCL5, CCL17
GOTERM_BP_DIRECT	GO:0048247~lymphocyte chemotaxis	4	3.1746	27.8286	0.000358544	0.0191283	CCL20, CCL19, CCL5, CCL17
GOTERM_BP_DIRECT	GO:0045071~negative regulation of viral genome replication	4	3.1746	22.9889	0.000641298	0.0297785	FAM111A, SLPI, CCL5, ISG20
GOTERM_BP_DIRECT	GO:0002548~monocyte chemotaxis	4	3.1746	22.031	0.00072897	0.030085	CCL20, CCL19, CCL5, CCL17
GOTERM_BP_DIRECT	GO:0071346~cellular response to interferon-gamma	4	3.1746	18.8837	0.00115473	0.0388248	CCL20, CCL19, CCL5, CCL17
GOTERM_BP_DIRECT	GO:0070374~positive regulation of ERK1 and ERK2 cascade	6	4.7619	7.55349	0.00111578	0.041215	C5AR1, CCL20, CCL19, CCL5, CSF1R, CCL17
GOTERM_BP_DIRECT	GO:0071347~cellular response to interleukin-1	4	3.1746	17.0563	0.00155902	0.0442385	CCL20, CCL19, CCL5, CCL17
KEGG_PATHWAY	ssc05150:Staphylococcus aureus infection	11	8.73016	23.5796	1.57431e-11	1.40113e-09	C1QA, C1QB, C5AR1, C4A, C3, SLA-DOA, SLA-DMB, C5, ITGB2, C2, C1QC
KEGG_PATHWAY	ssc04145:Phagosome	13	10.3175	8.96415	1.2798e-08	5.6951e-07	CORO1A, NCF2, C3, NCF1, CD209, SLA-DOA, NCF4, SLA-DMB, SFTPD, TLR2, ITGB2, SLA-5, CD14
KEGG_PATHWAY	ssc05133:Pertussis	10	7.93651	13.5076	3.43876e-08	1.02016e-06	C1QA, C1QB, C4A, C3, C5, ITGB2, C2, C1QC, CD14, IL1A
KEGG_PATHWAY	ssc04640:Hematopoietic cell lineage	10	7.93651	12.3257	7.77188e-08	1.72924e-06	IL1R2, CD37, CD3E, FCER2, CSF3R, CD4, CD14, IL1A, CD1E, CSF1R
KEGG_PATHWAY	ssc05140:Leishmaniasis	9	7.14286	14.3137	1.45995e-07	2.59871e-06	NCF2, C3, NCF1, NCF4, SLA-DOA, SLA-DMB, TLR2, ITGB2, IL1A
KEGG_PATHWAY	ssc04380:Osteoclast differentiation	11	8.73016	8.15535	6.57059e-07	9.74633e-06	NCF2, NCF1, NCF4, SPI1, ACP5, GP91-PHOX, IL1A, TYROBP, CSF1R, BTK
KEGG_PATHWAY	ssc05152:Tuberculosis	12	9.52381	6.80039	9.87744e-07	1.25584e-05	CORO1A, C3, IL10RA, CD209, SLA-DOA, SLA-DMB, TLR2, ITGB2, LBP, CD74, CD14, IL1A
KEGG_PATHWAY	ssc05322:Systemic lupus erythematosus	9	7.14286	9.14898	4.72873e-06	5.26058e-05	C1QA, C1QB, C4A, C3, SLA-DOA, SLA-DMB, C5, C2, C1QC
KEGG_PATHWAY	ssc04610:Complement and coagulation cascades	8	6.34921	10.9562	6.47498e-06	6.40285e-05	C1QA, C1QB, C5AR1, C4A, C3, C5, C2, C1QC
KEGG_PATHWAY	ssc05020:Prion diseases	6	4.7619	17.9283	1.65149e-05	0.000146973	C1QA, C1QB, C5, CCL5, C1QC, IL1A
KEGG_PATHWAY	ssc05323:Rheumatoid arthritis	8	6.34921	9.17262	2.11422e-05	0.000171047	CCL20, SLA-DOA, SLA-DMB, TLR2, ACP5, ITGB2, CCL5, IL1A
KEGG_PATHWAY	ssc04060:Cytokine-cytokine receptor interaction	10	7.93651	4.90575	0.000158074	0.00117179	IL1R2, CCL20, IL10RA, CX3CR1, CCR2, CSF3R, CCL19, CCL5, IL1A, CSF1R
KEGG_PATHWAY	ssc04062:Chemokine signaling pathway	9	7.14286	5.12977	0.000302412	0.00206853	CCL20, NCF1, CX3CR1, CXCL2, CCR2, CCL19, CCL5, VAV1, CCL17
KEGG_PATHWAY	ssc04514:Cell adhesion molecules (CAMs)	8	6.34921	5.5164	0.000524144	0.00332738	SELL, ITGB7, SLA-DOA, SLA-DMB, ITGB2, CD4, SLA-5, PDCD1LG2
KEGG_PATHWAY	ssc05142:Chagas disease (American trypanosomiasis)	7	5.55556	6.45084	0.000656911	0.00389136	C1QA, C1QB, C3, CD3E, TLR2, CCL5, C1QC
KEGG_PATHWAY	ssc05168:Herpes simplex infection	8	6.34921	4.33431	0.00215284	0.0119165	C3, SLA-DOA, SLA-DMB, C5, TLR2, SLA-5, CCL5, CD74
KEGG_PATHWAY	ssc05134:Legionellosis	5	3.96825	7.95207	0.00330467	0.0171803	C3, CXCL2, TLR2, ITGB2, CD14
KEGG_PATHWAY	ssc04612:Antigen processing and presentation	5	3.96825	7.47012	0.00414375	0.0203218	SLA-DOA, SLA-DMB, CD4, SLA-5, CD74
KEGG_PATHWAY	ssc05332:Graft-versus-host disease	4	3.1746	11.6007	0.00458863	0.0213132	SLA-DOA, SLA-DMB, SLA-5, IL1A
KEGG_PATHWAY	ssc05340:Primary immunodeficiency	4	3.1746	10.6601	0.00583229	0.0256938	CD3E, CD4, BTK
KEGG_PATHWAY	ssc04940:Type I diabetes mellitus	4	3.1746	9.62006	0.00777729	0.0325483	SLA-DOA, SLA-DMB, SLA-5, IL1A
KEGG_PATHWAY	ssc04672:Intestinal immune network for IgA production	4	3.1746	9.17262	0.00887679	0.0354282	ITGB7, SLA-DOA, SLA-DMB, PIGR
KEGG_PATHWAY	ssc04064:NF-kappa B signaling pathway	5	3.96825	5.53964	0.0118273	0.0449954	CCL19, LBP, CD14, BTK
